# Supplementary material for: Acrylamide Impacts on Black Soldier Fly Larvae: Growth, Toxicity, Microbes, and Bioaccumulation Risks for Food/Feed Safety
Source: Insects. 2025 Jun 1;16(6):585. doi: 10.3390/insects16060585 (PMC12192873; doi:10.3390/insects16060585)
Supplement: Supplementary file 1 [file insects-16-00585-s001.zip]

Archive with 1 entries (1 files):
- insects-3617039-supplementary.pdf
